# Supplementary material for: Studies on the PII-PipX-NtcA Regulatory Axis of Cyanobacteria Provide Novel Insights into the Advantages and Limitations of Two-Hybrid Systems for Protein Interactions
Source: Int J Mol Sci. 2024 May 16;25(10):5429. doi: 10.3390/ijms25105429 (PMC11121479; doi:10.3390/ijms25105429)
Supplement: Supplementary file 1 [file ijms-25-05429-s001.zip]

Archive with 5 entries (5 files):
- FigureS1.tif
- FigureS2.tif
- FigureS3.tif
- FigureS4.tif
- Tables_suplementary.pdf
